# Supplementary material for: Reported Adverse Events in Patients with CF Receiving Treatment with Elexacaftor/Tezacaftor/Ivacaftor: 5 Years Observational Study
Source: J Clin Med. 2025 Jun 18;14(12):4335. doi: 10.3390/jcm14124335 (PMC12194673; doi:10.3390/jcm14124335)
Supplement: Supplementary file 1 [file jcm-14-04335-s001.zip]

Archive with 1 entries (1 files):
- jcm-3630856-supplementary.pdf
